# Supplementary material for: Synthesis of Polyether, Poly(Ether Carbonate) and Poly(Ether Ester) Polyols Using Double Metal Cyanide Catalysts Bearing Organophosphorus Complexing Agents
Source: Polymers (Basel). 2024 Mar 14;16(6):818. doi: 10.3390/polym16060818 (PMC10975066; doi:10.3390/polym16060818)
Supplement: Supplementary file 1 [file polymers-16-00818-s001.zip]

Archive with 1 entries (1 files):
- polymers-2895965-supplementary.pdf
